# Supplementary material for: The Majority of Genotypes of the Virulence Gene inlA Are Intact among Natural Watershed Isolates of Listeria monocytogenes from the Central California Coast
Source: PLoS One. 2016 Dec 1;11(12):e0167566. doi: 10.1371/journal.pone.0167566 (PMC5131979; doi:10.1371/journal.pone.0167566)
Supplement: S1 Table — (XLSX) [file pone.0167566.s001.xlsx]

## Sheet: Sheet1
S1 Table. Isolate information and inlA genotype sorted by allele type
Isolate	Sample Date	Serotype	Predicted InlA Lenth (amino acids)	Allelea	Watershed	MLVA Type
	(month/day/year)
RM15655	2012-01-11	4b	800	1A	Salinas R	9
RM15658	2012-01-11	4b	800	1A	Gabilan	12
RM15663	2012-01-11	4b	800	1A	Gabilan	12
RM15674	2012-01-23	4b	800	1A	Gabilan	12
RM15680	2012-01-23	4b	800	1A	Salinas R	17
RM16848	2012-01-23	1/2b	800	1A	Gabilan	12
RM15695	2012-02-07	4b	800	1A	Salinas R	19
RM15698	2012-02-07	4b	800	1A	Tembladero	18
RM16853	2012-02-22	4b	800	1A	Gabilan	12
RM17090	2012-02-22	4b	800	1A	Gabilan	9
RM17094	2012-02-22	4b	800	1A	Carr Lake	17
RM17097	2012-02-22	4b	800	1A	Tembladero	12
RM17103	2012-02-22	4b	800	1A	Gabilan	12
RM17151	2012-03-08	4b	800	1A	X2	12
RM17153	2012-03-08	4b	800	1A	Gabilan	12
RM17155	2012-03-08	4b	800	1A	Gabilan	17
RM17157	2012-03-08	4b	800	1A	Gabilan	17
RM17159	2012-03-08	4b	800	1A	X3	12
RM17161	2012-03-08	4b	800	1A	Carr Lake	12
RM17163	2012-03-08	4b	800	1A	Carr Lake	12
RM17165	2012-03-08	4b	800	1A	Tembladero	12
RM17173	2012-03-14	4b	800	1A	X3	12
RM17233	2012-03-14	4b	800	1A	Gabilan	14
RM17235	2012-03-14	4b	800	1A	Gabilan	12
RM17179	2012-03-17	4b	800	1A	Gabilan	12
RM17182	2012-03-17	4b	800	1A	Gabilan	12
RM17192	2012-03-17	1/2b	800	1A	Carr Lake	3
RM17197	2012-03-17	4b	800	1A	Carr Lake	9
RM17204	2012-03-17	4b	800	1A	Tembladero	3
RM17207	2012-03-17	1/2b	800	1A	Salinas R	17
RM17231	2012-03-17	4b	800	1A	Gabilan	12
RM17211	2012-03-26	4b	800	1A	Salinas R	17
RM17213	2012-03-26	4b	800	1A	Gabilan	12
RM17215	2012-03-26	4b	800	1A	Gabilan	9
RM17217	2012-03-26	4b	800	1A	X3	12
RM18342	2012-06-06	4b	800	1A	Carr Lake	3
RM18343	2012-06-21	4b	800	1A	Carr Lake	12
RM18344	2012-06-21	4b	800	1A	Carr Lake	12
RM18345	2012-06-21	4b	800	1A	Carr Lake	17
RM18307	2012-09-12	4b	800	1A	Carr Lake	12
RM18308	2012-10-10	4b	800	1A	Carr Lake	12
RM18310	2012-10-24	4b	800	1A	Carr Lake	3
RM18313	2012-12-19	4b	800	1A	Carr Lake	12
RM18316	2013-01-02	4b	800	1A	Carr Lake	12
RM18320	2013-03-06	4b	800	1A	Carr Lake	17
RM18323	2013-05-29	4b	800	1A	Gabilan	12
RM18324	2013-05-29	4b	800	1A	Carr Lake	17
RM18327	2013-11-06	4b	800	1A	Carr Lake	17
RM18332	2014-02-10	4b	800	1A	Carr Lake	17
RM18334	2014-03-19	4b	800	1A	Gabilan	17
RM18336	2014-04-02	4b	800	1A	Carr Lake	12
RM18337	2014-04-15	4b	800	1A	Gabilan	9
RM15666	2012-01-11	4b	800	1B	Carr Lake	6
RM17096	2012-02-22	4b	800	1B	Carr Lake	6
RM17176	2012-03-17	4b	800	1B	X2	6
RM17208	2012-03-17	4b	800	1B	Salinas R	6
RM17245	2012-03-26	4b	800	1B	X2	6
RM18311	2012-10-24	1/2b	800	1B	Carr Lake	8
RM18315	2013-01-02	4b	800	1B	Carr Lake	6
RM18318	2013-03-06	4b	800	1B	Carr Lake	6
RM18319	2013-03-06	4b	800	1B	Carr Lake	6
RM18321	2013-03-20	4b	800	1B	Carr Lake	6
RM18329	2013-11-20	4b	800	1B	Carr Lake	6
RM18330	2014-01-16	4b	800	1B	Carr Lake	6
RM18333	2014-02-10	4b	800	1B	Carr Lake	6
RM18339	2014-05-14	4b	800	1B	Carr Lake	6
RM15685	2012-02-07	4b	800	1C	Gabilan	19
RM17167	2012-03-14	4b	800	1C	Salinas R	19
RM17178	2012-03-17	4b	800	1C	Alisal	19
RM17180	2012-03-17	1/2b	800	1C	Gabilan	41
RM17242	2012-03-26	4b	800	1C	Salinas R	19
RM17187	2012-03-17	4b	800	1E	X3	29
RM17225	2012-03-26	4b	800	1E	Tembladero	27
RM18325	2013-06-12	1/2b	800	1F	Carr Lake	69
RM18340	2014-05-28	1/2b	800	1F	Carr Lake	70
RM17091	2012-02-22	1/2a	800	1G	Gabilan	50
RM17186	2012-03-17	1/2a	800	1G	Gabilan	53
RM17243	2012-03-26	1/2a	800	1G	Salinas R	51
RM16846	2012-01-23	1/2a	800	1H	Salinas R	59
RM17239	2012-03-26	1/2a	800	1H	Salinas R	58
RM16852	2012-02-22	1/2a	800	1I	Salinas R	42
RM17238	2012-03-26	1/2a	800	1I	Salinas R	44
RM15656	2012-01-11	1/2a	800	1J	Salinas R	56
RM18322	2013-04-17	1/2a	800	1J	Carr Lake	66
RM18312	2012-12-19	1/2b	800	1K	Carr Lake	68
RM18335	2014-04-02	1/2b	800	1K	Carr Lake	67
RM15690	2012-02-07	4b	800	1L	X3	22
RM18338	2014-04-15	4b	800	1L	Carr Lake	22
RM17223	2012-03-26	4b	800	1M	Carr Lake	7
RM18328	2013-11-20	4b	800	1M	Carr Lake	71
RM15671	2012-01-23	1/2a	800	RM15671	Salinas R	59
RM15692	2012-02-07	4b	800	RM15692	Carr Lake	17
RM16843	2012-01-11	1/2a	800	RM16843	Salinas R	49
RM16845	2012-01-23	1/2a	800	RM16845	X1	60
RM16847	2012-01-23	1/2b	800	RM16847	Alisal	1
RM17185	2012-03-17	4b	800	RM17185	Gabilan	9
RM17193	2012-03-17	1/2a	800	RM17193	Carr Lake	47
RM17205	2012-03-17	1/2b	800	RM17205	Tembladero	8
RM18309	2012-10-10	4b	800	RM18309	Carr Lake	64
RM18314	2013-01-02	4b	800	RM18314	Carr Lake	65
RM18341	2012-06-06	4b	800	RM18341	Carr Lake	63
RM17175	2012-03-14	4b	797	2	Tembladero	36
RM17189	2012-03-17	4b	797	2	Carr Lake	36
RM17190	2012-03-17	4b	797	2	Carr Lake	35
RM17219	2012-03-26	4b	797	2	Carr Lake	36
RM17221	2012-03-26	4b	797	2	Carr Lake	36
RM18317	2013-02-13	4b	797	2	Gabilan	36
RM18326	2013-07-23	4b	797	2	Gabilan	36
RM18331	2014-01-28	1/2b	797	2	Gabilan	36
RM15660	2012-01-11	4b	262	3A-1	Gabilan	6
RM16844	2012-01-11	1/2a	262	3A-2	Gabilan	54
RM15662	2012-01-11	4b	576	3B	Gabilan	12
aAlleles labeled “1 + letter” were isolated more than once, and are predicted to encode intact 800 amino acid proteins. Alleles labeled with “RM + number” indicate unique alleles only isolated once. Allele 2 are identical to each other and are predicted to encode a functional 797 aa protein. Allele 3 contain PMSCs , and 3A-1 and 3A-2 are predicted to encode heterologous 262 aa proteins, and 3B is…
